# Supplementary material for: The effect of exposure to radiofrequency electromagnetic fields on cognitive performance in human experimental studies: A protocol for a systematic review
Source: Environ Int. 2021 Dec;157:106783. doi: 10.1016/j.envint.2021.106783 (PMC8485020; doi:10.1016/j.envint.2021.106783)
Supplement: Supplementary data 6 [file mmc6.xlsx]

## Sheet: Tabelle1
Study details:
Title	Title of paper that data are extracted from
Sponsorship source	industry, government, independent (NGO), mixed (firewall?), unknown
conflict of interest	yes/no/not reported
Country
Year of publication	print/latest
Setting	laboratory or another place
Comments	anything else, e.g. multicenter study
Author contact details:
Author´s names	all authors, surnames, initals
Institutions	all; incl. author´s affiliation
Corresponding author	name
E-Mail	corresponding author
Address	corresponding author
Methods
Randomization	yes/no/not reported
Counterbalance	yes/no/not reported
Habituation session	yes/no/not reported
Comments	methods used for randomization and counterbalancing
Other methods data	type of cognitive tests used (domains and subdomains assessed)
	number of tasks
	task order
	total duration of test session
	task duration
	learning effects (practice session; parallel versions of tests)
	digital or paper-pencil test
	sensorial modality (visual and/or auditory or motor)
	level of complexity in memory tasks (e.g. n-back)
Population
Inclusion criteria	selection criteria of subjects
Exclusion criteria
Group differences
Additional population data	numbers of participants included in the study
	numbers of participants included in the analysis
Baseline characteristics	age (incl. range, mean, SD or SE)
	sex
	handedness
	health status (incl. method of assessment)
Other factors	day of week
	daytime
	alcohol, coffee, smoking, medication
	mobile phone use
Statistics	power calculation
	dropout, reasons, consequences on counterbalanced design
	distribution (normal or not normal or n.r.)
	statistical analyses: tests used
	multiple testing (yes/no/n.r)
Exposure
Exposure strength	Specific absorption rate (SAR) in W/kg
	incident electric field strength in V/m
	incident magnetic field strength in A/m
	incident power density in W/m2
	tissue internal electric field strength in V/m
	tissue internal magnetic field strength in A/m
	tissue internal magnetic flux density in µT
	transmitted power density in W/m2
	time-integrated energy values of the above exposure metrics
	output power(s) (if the above exposure levels are not provided)
Exposure protocol	exposure system
	frequency in MHz
	modulation properties
	duty cycle/crest factor
	time pattern of exposure (on-off periods for intermittent exposure)
Exposure location	whole body or part of body exposed
	distance to source, field distribution, antenna position and properties, shielding
Exposure distribution	spatial distribution of the tissue internal exposure metrics (brain region-specific values of tissue internal exposure metric)
Time parameters	adaptation period (yes or not, duration)
	exposure duration
	time between exposure conditions
	timing of tests in relation to the exposure (before, during and after)
Background	background exposure level
Co-Exposure	co-exposure patameters
Control (comparator)	control/sham exposure (incl. positive control/temperature if applicable)
Blinding of participants	yes/no/n.r.
Blinding of staff	yes/no/n.r.
Blinding of evaluator	yes/no/n.r.
description of blinding measures	including whether and how such issues as temperature, acoustic output of RF sources and any other effects of the applied RF which may potentially affect blinding (e.g. electromagnetic interference with components of the test systems) were considered
Outcome: cognitive performance
Measures of cognitive performace reported	e.g. accuracy, reaction time or performance speed
Results in exposure condition
accuracy	result (number, ratio, percentage, mean, median) and variation of result (standard deviation, standard error, interquartile range, confidence interval)
speed	result (number, ratio, percentage, mean, median) and variation of result (standard deviation, standard error, interquartile range, confidence interval)
other	result (number, ratio, percentage, mean, median) and variation of result (standard deviation, standard error, interquartile range, confidence interval)
Results in sham/control condition
accuracy	result (number, ratio, percentage, mean, median) and variation of result (standard deviation, standard error, interquartile range, confidence interval)
speed	result (number, ratio, percentage, mean, median) and variation of result (standard deviation, standard error, interquartile range, confidence interval)
other	result (number, ratio, percentage, mean, median) and variation of result (standard deviation, standard error, interquartile range, confidence interval)
significance
accuracy	p-value, effect size, 95% CI
speed	p-value, effect size, 95% CI
other	p-value, effect size, 95% CI
comments	questions to authors, date, response
